# Supplementary material for: Association between Downstream Taste Signaling Genes, Oral Microbiome, and Severe Early Childhood Caries
Source: Int J Mol Sci. 2022 Dec 21;24(1):81. doi: 10.3390/ijms24010081 (PMC9820665; doi:10.3390/ijms24010081)
Supplement: Supplementary file 1 [file ijms-24-00081-s001.zip]

Archive with 1 entries (1 files):
- ijms-2080981-supplementary.pdf
